# Supplementary material for: Relationship between Mitochondrial Quality Control Markers, Lower Extremity Tissue Composition, and Physical Performance in Physically Inactive Older Adults
Source: Cells. 2023 Jan 2;12(1):183. doi: 10.3390/cells12010183 (PMC9818256; doi:10.3390/cells12010183)
Supplement: Supplementary file 1 [file cells-12-00183-s001.zip]

Archive with 1 entries (1 files):
- cells-2028147-supplementary.pdf
